# Supplementary material for: Modulation of the Epithelial-Immune Cell Crosstalk and Related Galectin Secretion by DP3-5 Galacto-Oligosaccharides and β-3′Galactosyllactose
Source: Biomolecules. 2022 Feb 28;12(3):384. doi: 10.3390/biom12030384 (PMC8945669; doi:10.3390/biom12030384)
Supplement: Supplementary file 1 [file biomolecules-12-00384-s001.zip]

Archive with 1 entries (1 files):
- biomolecules-1561046-supplementary.pdf
